# Supplementary material for: Molecular phylogeography and species distribution modelling evidence of ‘oceanic’ adaptation for Actinidia eriantha with a refugium along the oceanic–continental gradient in a biodiversity hotspot
Source: BMC Plant Biol. 2022 Feb 28;22:89. doi: 10.1186/s12870-022-03464-5 (PMC8883688; doi:10.1186/s12870-022-03464-5)
Supplement: Supplementary file 2 — Additional file 2. Analysis of molecular variance (AMOVA) for 28 sampled populations of Actinidia eriantha based on cpDNA. [file 12870_2022_3464_MOESM2_ESM.xlsx]

## Sheet: Sheet1
Additional file 2: Analysis of molecular variance (AMOVA) for 28 sampled populations of Actinidia eriantha based on cpDNA
Source of variation	d.f.	Sum of squares	Variance components	Percentage of variation
Among groups	2	62.305	1.958	82.1
Among populations within groups	25	37.78	0.158	6.61
Within populations	193	51.999	0.269	11.3
