# Supplementary material for: Molecular phylogeography and species distribution modelling evidence of ‘oceanic’ adaptation for Actinidia eriantha with a refugium along the oceanic–continental gradient in a biodiversity hotspot
Source: BMC Plant Biol. 2022 Feb 28;22:89. doi: 10.1186/s12870-022-03464-5 (PMC8883688; doi:10.1186/s12870-022-03464-5)
Supplement: Supplementary file 8 — Additional file 8. Prior distributions of the parameters used in DIYABC. [file 12870_2022_3464_MOESM8_ESM.xlsx]

## Sheet: Sheet1
Additional file 8 Prior distributions of the parameters used in DIYABC
Set A			Set B			Set C			Set D			Set E
Parameter	Minimum	Maximum	Parameter	Minimum	Maximum	Parameter	Minimum	Maximum	Parameter	Minimum	Maximum	Parameter	Minimum	Maximum
Effective population size			Effective population size			Effective population size			Effective population size			Effective population size
NDB1	1000	10000000	NDB1	1000	10000000	NDB1	1000	10000000	NDB1	1000	10000000	NDB1	1000	10000000
N1	10000	1000000	N1	10000	1000000	N1	10000	1000000	N1	10000	1000000	N1	10000	1000000
NDB2	1000	10000000	NDB2	1000	10000000	NDB2	1000	10000000	NDB2	1000	10000000	NDB2	1000	10000000
N2	10000	3000000	N2	10000	1000000	N2	10000	1000000	N2	10000	1000000	N2	10000	1000000
NDB3			NDB3	1000	10000000	NDB3	1000	10000000	NDB3	1000	10000000	NDB3
N3			N3	10000	1000000	N3	10000	1000000	N3	10000	1000000	N3	10000	1000000
NDB4			NDB4			NDB4			NDB4			NDB4	1000	10000000
N4			N4			N4			N4			N4	10000	3000000
NDB5			NDB5			NDB5			NDB5			NDB5	1000	10000000
N5			N5			N5			N5			N5	10000	3000000
NA	No	No	NA	No	No	NA	No	No	NA	No	No	NA	No	No
Time scale in generations			Time scale in generations			Time scale in generations			Time scale in generations			Time scale in generations
t1	1000	1000000	t1	1000	1000000	t1	1000	1000000	t1	1000	1000000	t1	1000	1000000
DB1	1000	1000000	DB1	1000	1000000	DB1	1000	1000000	DB1	1000	1000000	DB1	1000	1000000
t2			t2	1000	1000000	t2	1000	1000000	t2	1000	1000000	t2	1000	1000000
DB2			DB2	1000	1000000	DB2	1000	1000000	DB2	1000	1000000	DB2	1000	1000000
t3			t3			t3			t3			t3	1000	1000000
DB3			DB3			DB3			DB3			DB3	1000	1000000
t4			t4			t4			t4			t4	1000	1000000
DB4			DB4			DB4			DB4			DB4	1000	1000000
Mutation model			Mutation model			Mutation model			Mutation model			Mutation model
Mean mutation rate	1e-06	0.001	Mean mutation rate	1e-06	0.001	Mean mutation rate	1e-06	0.001	Mean mutation rate	1e-06	0.001	Mean mutation rate	1e-06	0.001
Individual locus mutation rate	1e-07	0.01	Individual locus mutation rate	1e-07	0.01	Individual locus mutation rate	1e-07	0.01	Individual locus mutation rate	1e-07	0.01	Individual locus mutation rate	1e-07	0.01
Mean coefficient P	0.1	0.9	Mean coefficient P	0.1	0.9	Mean coefficient P	0.1	0.9	Mean coefficient P	0.1	0.9	Mean coefficient P	0.1	0.9
Individual locus coefficient P	0.01	0.9	Individual locus coefficient P	0.01	0.9	Individual locus coefficient P	0.01	0.9	Individual locus coefficient P	0.01	0.9	Individual locus coefficient P	0.01	0.9
Mean SNI rate	0	0	Mean SNI rate	0	0	Mean SNI rate	0	0	Mean SNI rate	0	0	Mean SNI rate	0	0
Individual locus SNI rate	0	0	Individual locus SNI rate	0	0	Individual locus SNI rate	0	0	Individual locus SNI rate	0	0	Individual locus SNI rate	0	0
