# Supplementary material for: Molecular phylogeography and species distribution modelling evidence of ‘oceanic’ adaptation for Actinidia eriantha with a refugium along the oceanic–continental gradient in a biodiversity hotspot
Source: BMC Plant Biol. 2022 Feb 28;22:89. doi: 10.1186/s12870-022-03464-5 (PMC8883688; doi:10.1186/s12870-022-03464-5)
Supplement: Supplementary file 10 — Additional file 10. Estimations of posterior distributions of parameters revealed by DIY-ABC for the best scenarios of set A, B, C, D and E, respectively. [file 12870_2022_3464_MOESM10_ESM.xlsx]

## Sheet: Set A-E
Additional file 10 Estimations of posterior distributions of parameters revealed by DIY-ABC for the best scenarios of set A, B, C, D and E, respectively.
Set A								Set B
Parameter	N1		N2		t1			N1	NDB1	N2	N3	t1	t2	DB2
mean	178000		547000		131000			28300	4710	42600	70400	118000	22800	552
median	148000		560000		82000			20600	4450	45300	72900	78500	16200	575
mode	122000		953000		2510			964	2660	47400	76600	50000	3990	899
95% CI	43400		87300		6880			1380	586	27900	34800	26300	2520	74.4
	414000		960000		427000			81000	9400	69700	96600	353000	65200	962
Set C								Set D
Parameter	N1	NDB1	N2	N3	t1	t2	DB2	N1	NDB1	N2	N3	t1	t2	DB2
mean	22700	6760	39500	66700	115000	30200	3400	19800	6200	44400	74900	103000	69100	3450
median	14200	7430	40000	69200	74700	22000	2710	11700	6660	46800	78000	66900	52700	2800
mode	721	9680	40400	72900	50100	12000	420	536	9780	47300	84600	46100	32200	947
95% CI	867	1530	25400	30300	24500	4870	230	796	1270	31300	41000	23700	10900	245
	75100	9800	67200	95800	370000	80800	8640	70200	9730	71200	97500	325000	177000	8800
Set E
Parameter	N1	NDB1	N2	NDB2	N3	N4	NDB4	N5	t1	t2	DB2	t3	DB3	t4	DB4
mean	628000	557000	469000	525000	527000	666000	726000	818000	752000	427000	468000	366000	572000	164000	530000
median	636000	571000	448000	505000	522000	701000	762000	838000	460000	294000	456000	321000	610000	143000	545000
mode	661000	961000	187000	479000	511000	995000	1000000	869000	259000	220000	15200	238000	996000	118000	962000
95% CI	296000	92200	53200	172000	236000	187000	333000	611000	105000	87900	42200	107000	74400	38600	62500
	937000	963000	936000	932000	852000	975000	981000	957000	2650000	1290000	942000	785000	968000	360000	959000
Estimation was based on 1% of the closest simulated data sets. The time parameters are estimated in generations. Descriptions of all used parameters were listed in additional file 7
