# Supplementary material for: Molecular phylogeography and species distribution modelling evidence of ‘oceanic’ adaptation for Actinidia eriantha with a refugium along the oceanic–continental gradient in a biodiversity hotspot
Source: BMC Plant Biol. 2022 Feb 28;22:89. doi: 10.1186/s12870-022-03464-5 (PMC8883688; doi:10.1186/s12870-022-03464-5)
Supplement: Supplementary file 12 — Additional file 12. Information of 134 herbaria specimens of Actinidia eriantha. [file 12870_2022_3464_MOESM12_ESM.xlsx]

## Sheet: Heberium information
Additional file 12 Information of 134 herbaria specimens of Actinidia eriantha
Herbarium depository	Environment	Geographical item	Location	Altitude	Herbarium/vaucher number	Name of collector	Date of collection	Geographical coordinates (E, N)		Level of precision (km)
Western distribution (WD)
PE	In a forest	*	Jiaolixiang, Sandu Shui Autonomous County, Qiannan Buyei and Miao Autonomous Prefecture, Guizhou, China	700	PE/01610075	Junyi Ping	20040916	107.823	26.053	ii
PE	In a thicket	*	Weng'angxiang, Libo County, Qiannan Buyei and Miao Autonomous Prefecture, Guizhou, China	650	PE/01610076	Ye He	20030802	107.959	25.2378	ii
PE	By a creek in a dense forest	Foding Mountain	Maizicao, Shiqian County, Guizhou, China	930	PE/01345781	Wuling Mountain Expedition Team	19880727	108.072	27.323	iii
PE	On the edge of a forest	*	Yaoshang, Shiqian County, Guizhou, China	700	PE/01345779	Wuling Mountain Expedition Team	19880801	108.094	27.3662	ii
PE	On a roadside on a mountain slope	Leigong Mountain	Leishan County, Guizhou, China	1260	HGAS/014680	Cho-Po Tsien	19650520	108.144	26.3922	i
PE	On a roadside in a forest	Fenghuang Mountain	Baoxicun, Shiqian County, Guizhou, China	1060	PE/01345782	Wuling Mountain Expedition Team	19880727	108.156	27.3474	ii
PE	On a roadside	*	Leishan County, Guizhou, China	950	PE/00954985	Qiannan Team	19590513	108.157	26.3603	iii
PE	In a thicket in a ravine on a mountain slope	Leigong Mountain	Leishan County, Guizhou, China	*	PE/00954987	Qiannan Team	19590508	108.17	26.3492	iii
PE	In a thicket on a mountain slope	Leigong Mountain	Leishan County, Guizhou, China	*	PE/00954983	Qiannan Team	19590829	108.207	26.3838	iii
PE	In a thicket in a ravine		Fangxiangxiang, Leishan County, Guizhou, China	700	HGAS/014673	Anonymous	19590519	108.222	26.4366	iii
PE		On the way from Shuizhai to Getoucun	Leishan County, Guizhou, China	950	HGAS/014967	Cho-Po Tsien	19650701	108.261	26.396	iii
PE	In a sparse forest on a mountain slope		Jiaji, Rongjiang County, Qiandongnan Miao and Dong Autonomous Prefecture, Guizhou, China	*	PE/00954980	Qiannan Team	19590727	108.462	25.8398	iv
PE	In a thicket	*	Qingyangxiang, Shiqian County, Guizhou, China	900	PE/01345780	Wuling Mountain Expedition Team	19880727	108.463	27.4372	iii
PE	On a ridge	Jiuwan Mountain	Rongshui County, Guangxi, China	900	PE/02000148	Beijing Team	19890511	108.694	25.1973	iii
PE	In a thicket	Miu Shan	Luocheng County, Guangxi, China	1333	PE/00955067	Renchang Qin	19280618	108.799	24.8566	iii
PE	In a dense forest in a ravine	Jiuwan Mountain	Sanfangzhen, Rongshui County, Guangxi, China	1200	PE/00955064	Shaoqing Chen et al.	19580817	108.918	25.1828	iii
PE	In a sparse forest in a ravine	*	Dashu'aoxiang, Zhijiang Dong Autonomous County, Hunan, China	800	PE/01345778	Wuling Mountain Expedition Team	19881018	109.478	27.511	i
PE	On a mountain top	*	Muyexixiang, Zhijiang Dong Autonomous County, Hunan, China	800	PE/01345777	Wuling Mountain Expedition Team	19880930	109.584	27.4745	iii
PE	On a mountain slope	*	Suining County, Hunan, China	700	CSFI/CSFI008069	Qinzhong Lin	198008	110.061	26.4743	iii
PE	by a creek in a ravine on a mountain slope		Dadi, Longsheng County, Guangxi, China	980	PE/00955063	Guangfu Forest District Collection Team	19550520	110.096	25.8232	iii
PE	In a thicket		Suining County, Hunan, China	450	PE/01610068	Fangjun Huang	20040713	110.174	26.4873	iv
PE	On a roadside on a mountain slope	Zhucha Mountain	Chengbu Miao Autonomous County, Hunan, China	950	CSFI007979	Qinzhong Lin	19810819	110.292	26.4129	iii
PE	*	Xuefeng Mountain	Hongjiang, Hunan, China	*	PE/00954971	Anjiang Agricultural School Team	19530820	110.35	27.2515	iv
PE	In a sparse forest	*	Dazhuping, Ziyuan County, Guangxi, China	*	*	*	*	110.397	25.8786	iii
PE	*	Baota Mountain	Lingchuan County, Guangxi, China	*	PE/01610079	Rurong Yang	19840909	110.426	25.1671	ii
PE	*	*	Huanglaling, Xing'an County, Guangxi, China	*	PE/02000153	Guangxi Investigation Team	19530602	110.474	25.6981	iii
PE	In a thicket	*	Huajiangxiang, Xing'an County, Guangxi,China	900	PE/01610081	Fei Liu	20050508	110.476	25.7615	iii
PE	In a Chinese fir forest on a mountain slope	Zhaomian Mountain	Hongjiang, Hunan, China	1100	*	*	*	110.522	26.3373	iv
PE	In a thicket	*	Dongkou County, Hunan, China	500	PE/01610070	Lindong Duan	20040719	110.56	27.1147	iv
PE	On the edge of a forest on a mountain slope	Dashuiling	Xinning County, Hunan, China	800	PE/00954963	Yibo Luo	19950610	110.635	26.5076	ii
PE	In a thicket	*	Yandongxiang, Ziyuan County, Guangxi, China	900	PE/01610082	Hong Zhang	20050503	110.706	26.0037	iii
PE	In a ravine		Dengjiachong, Xinning County, Hunan, China	1200	PE/00954960	Yibo Luo	19850730	110.901	26.4186	ii
PE	In a thicket	*	Longshuizhen, Quanzhou County, Guangxi, China	1000	PE/01610080	Qin Li	20050504	110.942	26.0696	iii
PE	In a ravine	Shunhuang Mountain	Dong'an County, Hunan, China	620	PE/01610073	Jinkui Liu	20041101	111.016	26.3655	iii
PE	*	*	Damiaokouzhen, Dong'an County, Hunan, China	*	PE/00954954	Buqin Zhong		111.062	26.3829	iii
PE	In a thicket in a ravine	Ziyun Mountain	Xinning County, Hunan, China	1100	PE/00954959	Anonymous	19840906	111.091	26.6003	iii
PE	In a dense forest in a ravine	*	Helukouzhen, Jianghua Yao Autonomous County, Hunan, China	800	PE/00954979	Binggui Li, Shaobin Wan	19751102	111.504	24.6925	iii
PE	by a creek in a sparse forest in a ravine	Huangniu Mountain	Hedongzhen, Lianshan County, Guangdong, China	700	PE/00955046	Peixiang Tan	19580613	112.103	24.7326	iii
PE	On a roadside in a dense forest on a mountain slope	Dapang Mountain	Baimangxiang, Liannan County, Guangdong, China	1300	PE/00955036	Peixiang Tan	19580821	112.272	24.3757	i
PE	*	Zhiyao Mountain	Guanpokeng, Yangshan County, Guangdong, China	*	PE/00955049	Liang Deng	19360803	112.587	24.4658	iii
PE	On a roadside on a mountain slope	Mangshan National Natural Reserve	Yizhang County, Hunan, China	600	PE/01610072	Baizhong Xiao	20040507	112.887	24.9582	iii
PE	In a bamboo wood in a ravine		Liyuanzhen, Yizhang County, Hunan, China	*	PE/00954978	Shaoqing Chen	19420811	112.911	25.2527	ii
PE	In a sparse forest	Jigong Mountain	Lechang, Guangdong, China	*	PE/00955044	Xinqi Liu	19381012	113.051	24.9547	iii
PE	In a dense forest in a ravine		Forestry Bureau, Ruyuan County, Guangdong, China	450	CSFI/CSFI007984	Yue 73	19730525	113.068	24.9073	iii
PE	On a roadside in a sparse forest	Zhedong Forest Farm	Lechang, Guangdong, China	1600	PE/00955037	Liang Deng	19571119	113.284	24.8989	iii
PE	In a sparse forest by a creek in a ravine		Jiufengzhen, Lechang, Guangdong, China	*	PE/00955054	Shaoqing Liu	19420630	113.36	25.3172	iii
PE	In a forest	Xiashan Embankment	Lechang, Guangdong, China	*	PE/00955056	Nianqu Chen	19311113	113.543	25.2437	iii
PE	*	*	Yanling County, Hunan, China	*	PE/00954964	Anonymous		113.756	26.5243	iv
PE	*	*	Whenqicun, Shangli County, Jiangxi, China	*	PE/01574537	Jiangxi Team	19541018	113.855	27.7932	ii
PE		*	Fanglouzhen, Lianhua County, Jiangxi, China	*	PE/00954938	shushen Lai	19590717	113.922	27.2257	iii
PE	In a forest in a ravine	Bijia Mountain	Wengyuan County, Guangdong, China	*	PE/00955050	Xinqi Liu	19351113	113.923	24.4716	iv
PE	In a Chinese fir forest	*	Xindiancun, Shangli County, Jiangxi, China	360	PE/00954939	Jiangxi Investigation Team	19540428	114.021	27.7203	iii
PE	In a forest	Xishui Mountain	Wengyuan County, Guangdong, China	*	PE/00955052	Xinqi Liu	19350902	114.07	24.3672	iii
PE	By a ditch in a ravine	Maoli Mountain	Wuzhifengxiang, Shangyou County, Jiangxi, China	750	PE/00954947	Jiangxi Team	19710719	114.092	25.9245	iii
PE	On the roadside in a ravine	*	Qilingxiang, Suichuan County, Jiangxi, China	1000	PE/00954918	shushen Lai	19590430	114.137	26.2771	iii
PE	In a ravine on a mountain slope	Wugong Mountain	Luxi County, Jiangxi, China	*	PE/00954903	Jiangxi Investigation Team	19540511	114.15	27.4142	iii
PE	In a ravine on a mountain slope	Wugong Mountain	Luxi County, Jiangxi, China	700	PE/01574535	Jiangxi Investigation Team	19541006	114.173	27.455	iii
PE	On a roadside on a mountain slope	Jinggang Mountain	Jinggang, Jiangxi, China	860	PE/00954943	Jiangxi Team	19711013	114.192	26.572	ii
PE	In a thicket in a ravine	*	Heshang, Chongyi County, Jiangxi, China	620	LBG/00004541	Minxiang Nie, Xiangheng Hu, Xuede Song, Shuiliang Yu	19650610	114.201	25.8021	iii
PE	*	*	Dafenzhen, Suichuan County, Jiangxi, China	1250	WUK/0221074	Junsan Yue et al.	19631003	114.223	26.2439	iii
PE	In a thicket on the mountain slope	Jinggang Mountain	Jinggang, Jiangxi, China	800	PE/00954917	Junsan Yue et al.	19631020	114.226	26.7671	iii
Eastern distribution (ED)
PE	In a thicket in a ravine on a mountain slope		Dongguxiang, Qingyuan District, Jiangxi, China	400	PE/00954910	shushen Lai	19590525	115.408	26.7126	iii
PE	On a mountain slope	On the way from Xiancheng to Zhonghexiang	Xunwu County, Jiangxi, China	250	PE/00954937	Qiming Hu	19580427	115.567	24.8705	iv
PE	On a Roadside on a mountain slope	Tianxing'ao	Liangcunzhen, Xingguo County, Jiangxi, China	*	PE/00954901	Decentralized troops of Institute of Botany, Chinese Academy of Sciences	19600521	115.606	26.5369	iii
PE	On the edge of a forest on a mountain slope	*	Wangfang, Xingguo County, Jiangxi, China	*	PE/00954887	Qiming Hu	19581019	115.751	26.6344	iii
PE	On a roadside on a mountain slope	*	Xiangshanxiang, Xunwu County, Jiangxi, China	*	PE/00954906	Xier Students	19560623	115.81	24.9138	ii
PE	On a roadside in a sparse forest	Dagaobu Mountain	Huangshicun, Pingyuan County, Guangdong, China	900	PE/00955042	Liang Deng	19570409	115.848	24.8826	ii
PE	By a ditch	*	Banjing, Huichang County, Jiangxi, China	*	PE/00954891	Qiming Hu	19580704	115.912	25.6034	iii
PE		Linghua Mountain	Ningdu County, Jiangxi, China	600	PE/01358411	Dacheng Wu	19790725	115.933	26.95	iii
PE	In a thicket by a ditch on a mountain slope	Lu Mountain	Jiujiang, jiangxi, China	1100	PE/00954933	Anonymous	19880920	115.993	29.5787	iii
PE	In a sparse forest in a ravine		Sishuizhen, Pingyuan County, Guangdong, China	*	PE/00955053	Xuegen Li	19580630	116.017	24.7244	iii
PE	On a roadside in a sparse forest	On the way from Xianshui to Jian Peak Xia	Chaganzhen, Pingyuan County, Guangdong, China	500	PE/00955043	Liang Deng	19570427	116.037	24.8574	ii
PE	By a creek in a dense forest in a ravine		Xuxizhen, Jiaoling County, Guangdong, China	700	PE/00955058	Liang Deng	19570523	116.082	24.5573	ii
PE	On a roadside in a ravine	Caoxiegang	Dongpozhen, Yihuang County, Jiangxi, China	*	PE/00954935	Qihe Li, Ce Chen	19590713	116.145	27.2108	ii
PE	In a thicket	Yinna Mountain	Meixian District, Guangdong, China	*	PE/01572713	Tsang W. T.	19390804	116.156	24.3143	iii
PE	On a river bank	Changbei Plantation	Changbei, Lichuan County, Jiangxi, China	310	PE/00954898	Xiangxue Yang et al.	19650418	116.249	26.9855	iv
PE	On a roadside in a sparse forest	Mianzikeng	Shihucun, Jiaoling County, Guangdong, China	550	PE/00955047	Liang Deng	19570506	116.272	24.6849	ii
PE	In a thicket by a bamboo wood on a mountain slope	*	Chenye, Ruijin, Jiangxi, China	*	PE/00954890	Qiming Hu	19580816	116.29	25.9109	ii
PE	*	*	Guankeng, Changting County, Fujian, China	*	PE/00954997	Y. Y. Tung	19460522	116.326	25.912	iii
PE	In thickets	Qiling Ridge	Shicheng County, Jiangxi, China	*	PE/00954888	Qiming Hu	19580821	116.352	26.1406	iii
PE	*	*	Qiacunxiang, Nanfeng County, Jiangxi, China	*	LBG/00004550	Minxiang Nie	19580422	116.358	27.1265	iii
PE	In a bamboo wood	*	Tiechangxiang, Changting County, Fujian, China	*	PE/00954998	Lin Yong	19460616	116.401	25.9268	i
PE	By a creek in a ravine	*	Fenghuangzhen, Chao'an District, Guangdong, China	*	PE/00955045	Xuegen Li	19570512	116.622	23.8621	iii
PE	In a thicket on a roadside	*	Zhixi, Liancheng County, Fujian, China	450	PE/00954994	Rong Lin	19431009	116.652	25.3134	i
PE	By a creek on a mountain slope	Zhuojiayan	Liancheng County, Fujian, China	600	PE/00955001	Rong Lin	19320923	116.69	25.7934	iii
PE	At the foot of the mountain	Wuyi Mountain	Zhangcun, Lichuan County, Fuzhou, Jiangxi, China	600	LBG/00004576	Minxiang Nie	19580529	116.77	27.0367	iii
PE	*	*	Taihe, Yugan County, Jiangxi, China	450	*	*	*	116.827	28.6579	i
PE	At the foot of a mountain		Jianning County, Fujian, China	100	PE/00955024	Zhenyu Li	19840800	116.918	26.8554	iii
PE	In a thicket on a mountain slope		Dengjiaping, Taining County, Fujian, China	*	WUK/0415471	Mingsheng Li	29019	117.087	26.9699	iii
PE	*	*	Shaowu, Fujian, China	*	IBSC/0228754	Hechang Zhou	19361013	117.092	27.1113	iv
PE	On a roadside on a mountain slope	Shuhai Forestry	Nanjing County, Fujian, China	430	PE/00955019	Xiamen University Team	19630729	117.287	24.6258	iii
PE	On the edge of a forest on a mountain slope	Longxishan Nature Reserve	Jiangle County, Fujian, China	700	PE/01548683	Longxi Mountain Expedition Team	19910618	117.291	26.6141	iii
PE	In a forest on a mountain slope	Jiangxi Famuchang	Jiangle County, Fujian, China	660	PE/01548681	Longxi Mountain Expedition Team	19910521	117.513	26.7933	ii
PE	On a roadside on the edge of a forest	Fu'an Bridge	Sanyuan District, Fujian China	*	PE/00955000	Laiguan Lin	19450521	117.649	26.2353	iii
PE	In a thicket		Tongmu, Wuyishan, Fujian, China	900	PE/01610078	Guosheng He	20000721	117.689	27.7497	iii
PE	in a ravine	Lotus Peak	Taining County, Fujian, China	700	PE/00954999	Ying Lin	19421121	117.743	26.3801	iv
PE	On a roadside on a mountain slope	Tiantai Mountain	Shunchang County, Fujian, China	1000	PE/00955002	Mingsheng Li, Zhenyu Li	19860615	117.84	26.6767	iii
PE	In a thicket on a roadside	Daanyuan to Nan'ao	Wuyishan, Fujian, China	700	PE/00954894	Cho-Po Tsien et al.	19640818	117.848	27.8607	ii
PE	At the foot of the mountain	Wuyi Mountain	Qianshan County, Jiangxi, China	1100	PE/00954889	Minxiang Nie	19580823	117.906	27.9752	ii
PE	*	*	Yangzhuangxiang, Wuyishan, Fujian, China	750	PE/00954993	236-6 Team	19740802	117.94	27.8047	iii
PE	*	Lanshang	Xingcunzhen, Wuyishan, Fujian, China	480	PE/00955010	M.Suzuki et al.	19980625	117.943	27.6508	iii
PE	In a thicket by a creek		Laizhouzhen, Yanping District, Fujian, China	450	*	*	*	117.98	26.6152	ii
PE	*	*	192 Hospital, Wuyishan, Fujian, China	300	PE/00955021	236-6 Team	19740707	118.087	27.751	iv
PE	In a thicket	Mangdang Mountain	Yanping District, Fujian, China	800	*	*	*	118.113	26.6913	iii
PE	On the edge of a thicket	Hill behand Dalingxi	Tong'an District, Fujian, China	470	PE/00955020	Xiamen University Team	19640817	118.137	24.7901	i
PE	In a forest	*	Guangfeng District, Shangrao, Jiangxi, China	*	PE/00954916	Minxiang Nie	19581028	118.154	28.4683	iii
PE	On edge of a ravine		Yanping District, Fujian, China	800	PE/00955004	H.H.Chung	19250610	118.192	26.616	iv
PE	In a thicket on a roadside	from Baisha Bridge to Jukengcun	Jianyang District, Fujian, China	250	PE/00955011	Cho-Po Tsien et al.	19640629	118.481	27.4945	iii
PE	*	*	Jiangshan, Quzhou, Zhejiang, China	*	PE/00954856	Jingxiang Wang	19640000	118.701	28.6991	iv
PE	*	*	Gutian County, Fujian, China	*	PE/00955017	Cifu Yang	19560603	118.72	26.5465	iii
PE	*	*	Kaotang, Yongtai County, Fujian, China	*	*	*	*	118.781	25.8205	i
PE	In a forest on a mountain slope	*	Longgongxiang, Qingyuan County, Zhejiang, China	600	PE/00954861	Shaoyao Zhang	19580810	118.917	27.4901	iii
PE	On a Roadside on a mountain slope	Maoshan Mountain	Jinxizhen, Longquan, Zhejiang, China	1100	HHBG/HZ030653	Anonymous	19580926	118.984	28.0818	iii
PE	On a Roadside on a mountain slope	*	Sanjigongshe, Longquan, Zhejiang, China	*	PE/01610067	Nanyao Team	19700619	118.992	28.4613	iii
PE	by a creek in a ravine on a mountain slope	On the way from Shangjin to Laoyingyan	Longquan, Zhejiang, China	*	PE/00954864	Anonymous	19610808	118.995	28.1057	ii
PE	In a thicket by a creek	Yakou Gate	Shilianzhen, Suichang County, Zhejiang, China	320	PE/00954863	Zhejiang Plant Resources Census Team	19590509	119.095	28.4803	ii
PE	by a creek in a sparse forest in a ravine	Fengyang Mountain	Longquan, Zhejiang, China	900	HHBG/HZ030649	HHBG Team	19810606	119.159	27.8975	i
PE	*	*	Yuyanzhen, Songyang County, Zhejiang, China	*	PE/00954883	Zhejiang Plant Resources Census Team	19590422	119.263	28.356	i
PE	In a forest by a creek in a ravine	Wuyanling National Nature Reserve	Taishun County, Zhejiang, China	*	HHBG/HZ030679	Anonymous	19600711	119.676	27.7048	iii
PE	by a creek in a forest in a ravine	*	Rui'an, Zhejiang, China	*	HHBG/HZ030665	Anonymous	19590628	120.337	27.831	iii
PE	On a roadside in a ravine	Mangyue	Yingchuanzhen, Jingning She Autonomous County, Zhejiang, China	*	PE/00954872	Shaoyao Zhang	19590509	119.3243	27.8459	iii
PE	In a forest on a mountain slope	Dayunkeng hill	Jingning She Autonomous County, Lishui, China	*	PE/00954871	Shaoyao Zhang	19590513	119.5699	27.9462	i
PE	In a forest in a ravine	*	Siqianzhen, Taishun County, Zhejiang, China	780	HHBG/HZ030676	Anonymous	19580914	119.7432	27.683	iii
PE	*	Yandang Moountain	Yueqing, Zhejiang, China	*	*	*	*	121.0611	28.3658	iii
Other
PE	In a ravine at the foot of a mountain	Yongxin Plantation	Yongxin County, Jiangxi, China	*	PE/00954936	shushen Lai	19590617	114.332	26.8972	iii
PE	On a mountain slope	Shangyoujiang Reservoir	Doushuizhen, Shangyou County, Jiangxi, China	*	PE/00954946	Jiangxi Team	19720511	114.422	25.8131	iii
PE	In a thicket on a mountain slope	Da'ao	Zuobazhen, Dayu County, Jiangxi, China	650	PE/00954915	Junsan Yue et al.	19620706	114.438	25.5488	ii
PE	Under a bamboo wood	Jiulian Mountain	Longnan County, Jiangxi, China	450	PE/00954920	236 Task Team	19700618	114.629	24.8531	iii
PE	*	*	Qiaotouzhen, Taihe County, Jiangxi, China	450	PE/00954909	shushen Lai	19590518	114.645	26.858	iii
PE	In a thicket on a roadside on a mountain slope		Dashui, Dongyuan County, Guangdong, China	*	*	*	*	114.772	24.2427	iii
PE	In a sparse forest at the foot of a mountain		Zengtianzhen, Dongyuan County, Guangdong, China	470	PE/00955035	Zhaofen Wei	19580628	114.987	24.0183	ii
PE	In a thicket on a roadside in a ravine	*	Juncunxiang, Xingguo County, Jiangxi, China	*	PE/00954913	Decentralized troops of Institute of Botany, Chinese Academy of Sciences	19600602	115.108	26.3688	iii
PE	In a thicket		Longchuan County, Guangdong, China		PE/00955057	Jinglie Zuo	19300429	115.26	24.0731	iv
PE	*	*	Xingguo County, Jiangxi, China	*	LBG/00004571	Xingguo Academy of Sciences Group	19600521	115.326	26.6197	iii
The geographic coordinates and altitude represents the approximately central position of each locality. Level of precision (km): (i) error less than 3 km; (ii) error more than 3 km and less than 10 km; (iii) error more than 10 km and less than 50 km; (iv) error more than 50 km.
* No information; PE: Herbarium of Insititue of Botany, CAS; WIB: Herbarium of Wuhan Botanical Garden, CAS.
